# Supplementary material for: miR-150-5p and let-7b-5p in Blood Myeloid Extracellular Vesicles Track Cognitive Symptoms in Patients with Multiple Sclerosis
Source: Cells. 2022 May 5;11(9):1551. doi: 10.3390/cells11091551 (PMC9104242; doi:10.3390/cells11091551)
Supplement: Supplementary file 1 [file cells-11-01551-s001.zip]

Archive with 1 entries (1 files):
- cells-1707084-supplementary.pdf
